# Supplementary material for: Targeting the SMAD3/CISD2 axis suppresses bladder cancer progression by promoting ferroptosis in mesenchymal-like bladder cancer cells
Source: Cell Death Dis. 2025 Dec 18;17(1):101. doi: 10.1038/s41419-025-08339-9 (PMC12847906; doi:10.1038/s41419-025-08339-9)
Supplement: Supplementary file 4 — original data [file 41419_2025_8339_MOESM4_ESM.xlsx]

## Sheet: Fig S1A-CDH1-Rep1
Experiment: 2024.09.24 1# E syl Selected Filter: SYBR Green I / HRM Dye (465-510)												Gene Name
Include	Color	Pos	Name	Cp	Concentration	Standard	Status
TRUE	255	A1	T24 0	14.28		0
TRUE	255	A2	T24 0	14.3		0
TRUE	255	A3	T24 0	14.2		0
TRUE	255	A4	T24 5	13.44		0
TRUE	255	A5	T24 5	13.55		0
TRUE	255	A6	T24 5	13.61		0						GAPDH
TRUE	255	A7	T24 10	13.19		0
TRUE	255	A8	T24 10	13.33		0
TRUE	255	A9	T24 10	13.34		0
TRUE	255	A10	T24 20	13.13		0
TRUE	255	A11	T24 20	13.1		0
TRUE	255	A12	T24 20	13.15		0
TRUE	255	B1	T24 0	31.04		0
TRUE	255	B2	T24 0	31.29		0
TRUE	255	B3	T24 0	31.79		0
TRUE	255	B4	T24 5	31.05		0
TRUE	255	B5	T24 5	31.03		0
TRUE	255	B6	T24 5	31.02		0						CDH1
TRUE	255	B7	T24 10	31.47		0
TRUE	255	B8	T24 10	31.63		0
TRUE	255	B9	T24 10	31.31		0
TRUE	255	B10	T24 20	31.33		0
TRUE	255	B11	T24 20	31.45		0
TRUE	255	B12	T24 20	31.39		0

## Sheet: Fig S1A-CDH1-Rep2
Experiment: 2024.09.24 1# E syl Selected Filter: SYBR Green I / HRM Dye (465-510)												Gene Name
Include	Color	Pos	Name	Cp	Concentration	Standard	Status
TRUE	255	A1	T24 0	15.28		0
TRUE	255	A2	T24 0	15.33		0
TRUE	255	A3	T24 0	15.29		0
TRUE	255	A4	T24 5	15.34		0
TRUE	255	A5	T24 5	15.35		0
TRUE	255	A6	T24 5	15.31		0						GAPDH
TRUE	255	A7	T24 10	14.19		0
TRUE	255	A8	T24 10	14.13		0
TRUE	255	A9	T24 10	14.12		0
TRUE	255	A10	T24 20	14.13		0
TRUE	255	A11	T24 20	14.12		0
TRUE	255	A12	T24 20	14.15		0
TRUE	255	B1	T24 0	30.42		0
TRUE	255	B2	T24 0	30.21		0
TRUE	255	B3	T24 0	30.24		0
TRUE	255	B4	T24 5	30.71		0
TRUE	255	B5	T24 5	30.75		0
TRUE	255	B6	T24 5	30.75		0						CDH1
TRUE	255	B7	T24 10	29.97		0
TRUE	255	B8	T24 10	30.11		0
TRUE	255	B9	T24 10	30.09		0
TRUE	255	B10	T24 20	30.13		0
TRUE	255	B11	T24 20	30.15		0
TRUE	255	B12	T24 20	30.19		0

## Sheet: Fig S1A-CDH1-Rep3
Experiment: 2024.09.24 1# E syl Selected Filter: SYBR Green I / HRM Dye (465-510)												Gene Name
Include	Color	Pos	Name	Cp	Concentration	Standard	Status
TRUE	255	A1	T24 0	15.13		0
TRUE	255	A2	T24 0	15.18		0
TRUE	255	A3	T24 0	15.31		0
TRUE	255	A4	T24 5	16.14		0
TRUE	255	A5	T24 5	16.31		0
TRUE	255	A6	T24 5	16.13		0						GAPDH
TRUE	255	A7	T24 10	15.19		0
TRUE	255	A8	T24 10	15.23		0
TRUE	255	A9	T24 10	15.27		0
TRUE	255	A10	T24 20	15.14		0
TRUE	255	A11	T24 20	15.17		0
TRUE	255	A12	T24 20	15.21		0
TRUE	255	B1	T24 0	31.72		0
TRUE	255	B2	T24 0	31.61		0
TRUE	255	B3	T24 0	31.64		0
TRUE	255	B4	T24 5	32.91		0
TRUE	255	B5	T24 5	32.95		0
TRUE	255	B6	T24 5	32.92		0						CDH1
TRUE	255	B7	T24 10	32.67		0
TRUE	255	B8	T24 10	32.71		0
TRUE	255	B9	T24 10	32.68		0
TRUE	255	B10	T24 20	32.67		0
TRUE	255	B11	T24 20	32.81		0
TRUE	255	B12	T24 20	32.78		0

## Sheet: Fig S1A-VIM+CDH2-Rep1
Experiment: 2024.09.23 1# G V N syl Selected Filter: SYBR Green I / HRM Dye (465-510)												Gene Name
Include	Color	Pos	Name	Cp	Concentration	Standard	Status
TRUE	255	A1	T24 T0	16.27		0
TRUE	255	A2	T24 T0	16.45		0						GAPDH
TRUE	255	A3	T24 T0	16.46		0
TRUE	255	A4	T24 T0	16.42		0
TRUE	255	A5	T24 T0	17.09		0
TRUE	255	A6	T24 T0	17.04		0						VIM
TRUE	255	A7	T24 T0	17.19		0
TRUE	255	A8	T24 T0	17.16		0
TRUE	255	A9	T24 T0	24.6		0
TRUE	255	A10	T24 T0	24.76		0						CDH2
TRUE	255	A11	T24 T0	24.72		0
TRUE	255	A12	T24 T0	24.67		0
TRUE	255	B1	T24 T5	14.17		0
TRUE	255	B2	T24 T5	14.19		0						GAPDH
TRUE	255	B3	T24 T5	14.22		0
TRUE	255	B4	T24 T5	14.2		0
TRUE	255	B5	T24 T5	14.01		0
TRUE	255	B6	T24 T5	14.06		0						VIM
TRUE	255	B7	T24 T5	14.11		0
TRUE	255	B8	T24 T5	14.15		0
TRUE	255	B9	T24 T5	21.94		0
TRUE	255	B10	T24 T5	21.97		0						CDH2
TRUE	255	B11	T24 T5	21.88		0
TRUE	255	B12	T24 T5	20.9		0
TRUE	255	C1	T24 T10	14.89		0
TRUE	255	C2	T24 T10	14.9		0						GAPDH
TRUE	255	C3	T24 T10	14.9		0
TRUE	255	C4	T24 T10	14.9		0
TRUE	255	C5	T24 T10	13.62		0
TRUE	255	C6	T24 T10	13.64		0						VIM
TRUE	255	C7	T24 T10	13.6		0
TRUE	255	C8	T24 T10	13.71		0
TRUE	255	C9	T24 T10	21.06		0
TRUE	255	C10	T24 T10	21.03		0						CDH2
TRUE	255	C11	T24 T10	21.08		0
TRUE	255	C12	T24 T10	22.15		0
TRUE	255	D1	T24 T20	14.24		0
TRUE	255	D2	T24 T20	14.03		0						GAPDH
TRUE	255	D3	T24 T20	14.25		0
TRUE	255	D4	T24 T20	14.22		0
TRUE	255	D5	T24 T20	12.72		0
TRUE	255	D6	T24 T20	12.74		0						VIM
TRUE	255	D7	T24 T20	12.71		0
TRUE	255	D8	T24 T20	12.71		0
TRUE	255	D9	T24 T20	20.51		0
TRUE	255	D10	T24 T20	20.49		0						CDH2
TRUE	255	D11	T24 T20	20.52		0
TRUE	255	D12	T24 T20	20.51		0

## Sheet: Fig S1A-VIM+CDH2-Rep2
Experiment: 2024.09.23 2# G V N syl Selected Filter: SYBR Green I / HRM Dye (465-510)												Gene Name
Include	Color	Pos	Name	Cp	Concentration	Standard	Status
TRUE	255	A1	T24 T0	15.96		0
TRUE	255	A2	T24 T0	16.26		0						GAPDH
TRUE	255	A3	T24 T0	16.29		0
TRUE	255	A4	T24 T0	16.25		0
TRUE	255	A5	T24 T0	16.93		0
TRUE	255	A6	T24 T0	17.17		0						VIM
TRUE	255	A7	T24 T0	17.21		0
TRUE	255	A8	T24 T0	17.15		0
TRUE	255	A9	T24 T0	23.64		0
TRUE	255	A10	T24 T0	23.73		0						CDH2
TRUE	255	A11	T24 T0	23.75		0
TRUE	255	A12	T24 T0	23.74		0
TRUE	255	B1	T24 T5	15.96		0
TRUE	255	B2	T24 T5	16.19		0						GAPDH
TRUE	255	B3	T24 T5	16.33		0
TRUE	255	B4	T24 T5	16.28		0
TRUE	255	B5	T24 T5	16.15		0
TRUE	255	B6	T24 T5	16.19		0						VIM
TRUE	255	B7	T24 T5	16.19		0
TRUE	255	B8	T24 T5	16.21		0
TRUE	255	B9	T24 T5	22.72		0
TRUE	255	B10	T24 T5	22.74		0						CDH2
TRUE	255	B11	T24 T5	22.74		0
TRUE	255	B12	T24 T5	22.76		0
TRUE	255	C1	T24 T10	18.07		0
TRUE	255	C2	T24 T10	18.17		0						GAPDH
TRUE	255	C3	T24 T10	18.2		0
TRUE	255	C4	T24 T10	18.17		0
TRUE	255	C5	T24 T10	17.28		0
TRUE	255	C6	T24 T10	17.16		0						VIM
TRUE	255	C7	T24 T10	17.14		0
TRUE	255	C8	T24 T10	17.18		0
TRUE	255	C9	T24 T10	23.79		0
TRUE	255	C10	T24 T10	23.75		0						CDH2
TRUE	255	C11	T24 T10	23.73		0
TRUE	255	C12	T24 T10	23.71		0
TRUE	255	D1	T24 T20	16.71		0
TRUE	255	D2	T24 T20	17.07		0						GAPDH
TRUE	255	D3	T24 T20	16.84		0
TRUE	255	D4	T24 T20	16.77		0
TRUE	255	D5	T24 T20	15.68		0
TRUE	255	D6	T24 T20	15.63		0						VIM
TRUE	255	D7	T24 T20	15.61		0
TRUE	255	D8	T24 T20	15.65		0
TRUE	255	D9	T24 T20	22.39		0
TRUE	255	D10	T24 T20	22.34		0						CDH2
TRUE	255	D11	T24 T20	22.31		0
TRUE	255	D12	T24 T20	22.35		0

## Sheet: Fig S1A-VIM+CDH2-Rep3
Experiment: 2024.09.23 3# G V N syl Selected Filter: SYBR Green I / HRM Dye (465-510)												Gene Name
Include	Color	Pos	Name	Cp	Concentration	Standard	Status
TRUE	255	A1	T24 T0	17.56		0
TRUE	255	A2	T24 T0	17.26		0						GAPDH
TRUE	255	A3	T24 T0	17.25		0
TRUE	255	A4	T24 T0	17.22		0
TRUE	255	A5	T24 T0	17.53		0
TRUE	255	A6	T24 T0	17.55		0						VIM
TRUE	255	A7	T24 T0	17.51		0
TRUE	255	A8	T24 T0	17.55		0
TRUE	255	A9	T24 T0	22.34		0
TRUE	255	A10	T24 T0	22.33		0						CDH2
TRUE	255	A11	T24 T0	22.35		0
TRUE	255	A12	T24 T0	22.34		0
TRUE	255	B1	T24 T5	16.36		0
TRUE	255	B2	T24 T5	16.19		0						GAPDH
TRUE	255	B3	T24 T5	16.13		0
TRUE	255	B4	T24 T5	16.18		0
TRUE	255	B5	T24 T5	15.61		0
TRUE	255	B6	T24 T5	15.59		0						VIM
TRUE	255	B7	T24 T5	15.62		0
TRUE	255	B8	T24 T5	15.64		0
TRUE	255	B9	T24 T5	20.32		0
TRUE	255	B10	T24 T5	20.32		0						CDH2
TRUE	255	B11	T24 T5	20.33		0
TRUE	255	B12	T24 T5	20.35		0
TRUE	255	C1	T24 T10	18.97		0
TRUE	255	C2	T24 T10	18.97		0						GAPDH
TRUE	255	C3	T24 T10	18.92		0
TRUE	255	C4	T24 T10	18.87		0
TRUE	255	C5	T24 T10	17.15		0
TRUE	255	C6	T24 T10	17.09		0						VIM
TRUE	255	C7	T24 T10	17.21		0
TRUE	255	C8	T24 T10	17.19		0
TRUE	255	C9	T24 T10	22.04		0
TRUE	255	C10	T24 T10	22.03		0						CDH2
TRUE	255	C11	T24 T10	22.05		0
TRUE	255	C12	T24 T10	22.04		0
TRUE	255	D1	T24 T20	16.97		0
TRUE	255	D2	T24 T20	17.07		0						GAPDH
TRUE	255	D3	T24 T20	16.94		0
TRUE	255	D4	T24 T20	17.17		0
TRUE	255	D5	T24 T20	15.19		0
TRUE	255	D6	T24 T20	15.1		0						VIM
TRUE	255	D7	T24 T20	15.12		0
TRUE	255	D8	T24 T20	15.21		0
TRUE	255	D9	T24 T20	19.96		0
TRUE	255	D10	T24 T20	19.98		0						CDH2
TRUE	255	D11	T24 T20	20.02		0
TRUE	255	D12	T24 T20	19.99		0

## Sheet: Fig S1B-CDH1-Rep1
Experiment: 2024.09.24 4# E syl Selected Filter: SYBR Green I / HRM Dye (465-510)												Gene Name
Include	Color	Pos	Name	Cp	Concentration	Standard	Status
TRUE	255	A1	5637 0	13.99		0
TRUE	255	A2	5637 0	14.62		0
TRUE	255	A3	5637 0	14.21		0
TRUE	255	A4	5637 5	14.21		0
TRUE	255	A5	5637 5	13.84		0
TRUE	255	A6	5637 5	14.09		0						GAPDH
TRUE	255	A7	5637 10	14.65		0
TRUE	255	A8	5637 10	14.66		0
TRUE	255	A9	5637 10	13.37		0
TRUE	255	A10	5637 20	14.93		0
TRUE	255	A11	5637 20	14.88		0
TRUE	255	A12	5637 20	14.79		0
TRUE	255	B1	5637 0	19.2		0
TRUE	255	B2	5637 0	19.05		0
TRUE	255	B3	5637 0	19.1		0
TRUE	255	B4	5637 5	19.13		0
TRUE	255	B5	5637 5	19.21		0
TRUE	255	B6	5637 5	19.38		0						CDH1
TRUE	255	B7	5637 10	20.44		0
TRUE	255	B8	5637 10	20.57		0
TRUE	255	B9	5637 10	20.34		0
TRUE	255	B10	5637 20	21.16		0
TRUE	255	B11	5637 20	21.17		0
TRUE	255	B12	5637 20	21.13		0

## Sheet: Fig S1B-CDH1-Rep2
Experiment: 2024.09.24 5# E syl Selected Filter: SYBR Green I / HRM Dye (465-510)												Gene Name
Include	Color	Pos	Name	Cp	Concentration	Standard	Status
TRUE	255	A1	5637 0	14.99		0
TRUE	255	A2	5637 0	15.12		0
TRUE	255	A3	5637 0	15.21		0
TRUE	255	A4	5637 5	15.11		0
TRUE	255	A5	5637 5	14.94		0
TRUE	255	A6	5637 5	14.99		0						GAPDH
TRUE	255	A7	5637 10	14.55		0
TRUE	255	A8	5637 10	14.62		0
TRUE	255	A9	5637 10	14.57		0
TRUE	255	A10	5637 20	13.95		0
TRUE	255	A11	5637 20	13.88		0
TRUE	255	A12	5637 20	13.89		0
TRUE	255	B1	5637 0	19.9		0
TRUE	255	B2	5637 0	19.75		0
TRUE	255	B3	5637 0	19.1		0
TRUE	255	B4	5637 5	19.93		0
TRUE	255	B5	5637 5	19.81		0
TRUE	255	B6	5637 5	19.88		0						CDH1
TRUE	255	B7	5637 10	20.29		0
TRUE	255	B8	5637 10	20.26		0
TRUE	255	B9	5637 10	20.22		0
TRUE	255	B10	5637 20	19.86		0
TRUE	255	B11	5637 20	19.87		0
TRUE	255	B12	5637 20	19.83		0

## Sheet: Fig S1B-CDH1-Rep3
Experiment: 2024.09.24 6# E syl Selected Filter: SYBR Green I / HRM Dye (465-510)												Gene Name
Include	Color	Pos	Name	Cp	Concentration	Standard	Status
TRUE	255	A1	5637 0	15.99		0
TRUE	255	A2	5637 0	15.5		0
TRUE	255	A3	5637 0	15.61		0
TRUE	255	A4	5637 5	15.54		0
TRUE	255	A5	5637 5	15.44		0
TRUE	255	A6	5637 5	15.05		0						GAPDH
TRUE	255	A7	5637 10	14.55		0
TRUE	255	A8	5637 10	14.56		0
TRUE	255	A9	5637 10	14.54		0
TRUE	255	A10	5637 20	14.43		0
TRUE	255	A11	5637 20	14.64		0
TRUE	255	A12	5637 20	14.39		0
TRUE	255	B1	5637 0	18.47		0
TRUE	255	B2	5637 0	18.65		0
TRUE	255	B3	5637 0	18.8		0
TRUE	255	B4	5637 5	18.63		0
TRUE	255	B5	5637 5	18.61		0
TRUE	255	B6	5637 5	18.78		0						CDH1
TRUE	255	B7	5637 10	18.91		0
TRUE	255	B8	5637 10	18.88		0
TRUE	255	B9	5637 10	18.68		0
TRUE	255	B10	5637 20	18.83		0
TRUE	255	B11	5637 20	18.92		0
TRUE	255	B12	5637 20	18.71		0

## Sheet: Fig S1B-VIM+CDH2-Rep1
Experiment: 2024.09.23 4# G V N syl Selected Filter: SYBR Green I / HRM Dye (465-510)												Gene Name
Include	Color	Pos	Name	Cp	Concentration	Standard	Status
TRUE	255	A1	5637 T0	15.94		0
TRUE	255	A2	5637 T0	15.91		0						GAPDH
TRUE	255	A3	5637 T0	15.94		0
TRUE	255	A4	5637 T0	15.91		0
TRUE	255	A5	5637 T0	20.73		0
TRUE	255	A6	5637 T0	20.67		0						VIM
TRUE	255	A7	5637 T0	20.81		0
TRUE	255	A8	5637 T0	20.79		0
TRUE	255	A9	5637 T0	21.1		0
TRUE	255	A10	5637 T0	21.02		0						CDH2
TRUE	255	A11	5637 T0	21.18		0
TRUE	255	A12	5637 T0	21.11		0
TRUE	255	B1	5637 T5	16.08		0
TRUE	255	B2	5637 T5	16.04		0						GAPDH
TRUE	255	B3	5637 T5	16.08		0
TRUE	255	B4	5637 T5	16.08		0
TRUE	255	B5	5637 T5	20.15		0
TRUE	255	B6	5637 T5	20.18		0						VIM
TRUE	255	B7	5637 T5	20.18		0
TRUE	255	B8	5637 T5	20.1		0
TRUE	255	B9	5637 T5	20.21		0
TRUE	255	B10	5637 T5	20.33		0						CDH2
TRUE	255	B11	5637 T5	20.26		0
TRUE	255	B12	5637 T5	20.24		0
TRUE	255	C1	5637 T10	17.17		0
TRUE	255	C2	5637 T10	17.21		0						GAPDH
TRUE	255	C3	5637 T10	17.2		0
TRUE	255	C4	5637 T10	15.81		0
TRUE	255	C5	5637 T10	19.28		0
TRUE	255	C6	5637 T10	19.27		0						VIM
TRUE	255	C7	5637 T10	19.17		0
TRUE	255	C8	5637 T10	19.12		0
TRUE	255	C9	5637 T10	20.03		0
TRUE	255	C10	5637 T10	20.2		0						CDH2
TRUE	255	C11	5637 T10	20.17		0
TRUE	255	C12	5637 T10	20.21		0
TRUE	255	D1	5637 T20	17.54		0
TRUE	255	D2	5637 T20	17.48		0						GAPDH
TRUE	255	D3	5637 T20	17.32		0
TRUE	255	D4	5637 T20	17.49		0
TRUE	255	D5	5637 T20	19.79		0
TRUE	255	D6	5637 T20	19.62		0						VIM
TRUE	255	D7	5637 T20	19.77		0
TRUE	255	D8	5637 T20	19.62		0
TRUE	255	D9	5637 T20	20.53		0
TRUE	255	D10	5637 T20	20.52		0						CDH2
TRUE	255	D11	5637 T20	20.57		0
TRUE	255	D12	5637 T20	20.6		0

[truncated: 27 more sheets: Fig S1B-VIM+CDH2-Rep2, Fig S1B-VIM+CDH2-Rep3, Fig 2G-Rep1, Fig 2G-Rep2, Fig 2G-Rep3, Fig 2H-Rep1, Fig 2H-Rep2, Fig 2H-Rep3, Fig 4C-T24-Rep1, Fig 4C-T24-Rep2-3, Fig 4C-5637-Rep1, Fig 4C-5637-Rep2-3, Fig 4H-T24m-Rep1-3, Fig 4H-5637m-Rep1-3, Fig 4K-Rep1, Fig 4K-Rep2, Fig 4K-Rep3, Fig 4L-Rep1, Fig 4L-Rep2, Fig 4L-Rep3 …]
